# Supplementary material for: Translation-dependent unwinding of stem–loops by UPF1 licenses Regnase-1 to degrade inflammatory mRNAs
Source: Nucleic Acids Res. 2019 Jul 22;47(16):8838–59. doi: 10.1093/nar/gkz628 (PMC7145602; doi:10.1093/nar/gkz628)
Supplement: gkz628_Supplemental_Files [file gkz628_supplemental_files.zip]

Archive with 5 entries (5 files):
- Mino et al. Supplementary Figures and Tables-revised.pdf
- Movie S1_wtRNA_Reg1.avi
- Movie S2 mutRNA Reg1.avi
- Movie S3_wtRNA_UPF1+Reg1.avi
- Movie S4_wtRNA_UFP1mut +Reg1.avi
